# Supplementary material for: Insights into the Evolution of Spermatogenesis-Related Ubiquitin–Proteasome System Genes in Abdominal Testicular Laurasiatherians
Source: Genes (Basel). 2021 Nov 10;12(11):1780. doi: 10.3390/genes12111780 (PMC8620446; doi:10.3390/genes12111780)
Supplement: Supplementary file 1 [file genes-12-01780-s001.zip]

Archive with 1 entries (1 files):
- genes-1423277-supplementary.pdf
